# Supplementary material for: Acute transverse myelitis caused by Paragonimus infection: a case report and review of the literature
Source: Front Med (Lausanne). 2025 May 8;12:1506201. doi: 10.3389/fmed.2025.1506201 (PMC12094980; doi:10.3389/fmed.2025.1506201)
Supplement: Supplementary file 1 [file Data_Sheet_1.CSV]

Test Method	Test Item: Result	Reference Range
ELISA	Anti-Clonorchis Antibody IgG: Negative	Negative
ELISA	Anti-Taenia Solium Antibody IgG: Negative	Negative
ELISA	Anti-Paragonimus Antibody IgG: Positive	Negative
ELISA	Anti-Schistosoma Japonicum Antibody IgG: Negative	Negative
ELISA	Anti-Toxoplasma Antibody IgG: Negative	Negative
