# Supplementary material for: Acute transverse myelitis caused by Paragonimus infection: a case report and review of the literature
Source: Front Med (Lausanne). 2025 May 8;12:1506201. doi: 10.3389/fmed.2025.1506201 (PMC12094980; doi:10.3389/fmed.2025.1506201)
Supplement: Supplementary file 2 [file Data_Sheet_2.CSV]

Type of Detection	Result
Bacteria	Klebsiella pneumoniae, Staphylococcus aureus, Stenotrophomonas maltophilia
Fungi	Aspergillus fumigatus
Virus	Human betaherpesvirus 5
Other Pathogens	Not Detected
Drug Resistance Genes	KPC, TEM, SHV, ybtE, allS
