# Supplementary material for: Acute transverse myelitis caused by Paragonimus infection: a case report and review of the literature
Source: Front Med (Lausanne). 2025 May 8;12:1506201. doi: 10.3389/fmed.2025.1506201 (PMC12094980; doi:10.3389/fmed.2025.1506201)
Supplement: Supplementary file 3 [file Data_Sheet_3.CSV]

Test	Result
Virus	Not Detected
Bacteria	Not Detected
Mycobacterium	Not Detected
Fungi	Not Detected
Parasites	Paragonimus heterotremus
Mycoplasma/Chlamydia/Other Pathogens	Not Detected
